# Supplementary material for: Environmental DNA from peck marks shows potential for non‑invasive monitoring of woodpeckers
Source: PLoS One. 2025 Aug 20;20(8):e0328831. doi: 10.1371/journal.pone.0328831 (PMC12367160; doi:10.1371/journal.pone.0328831)
Supplement: S1 Table — (XLSX) [file pone.0328831.s001.xlsx]

## Sheet: S1
S1 Table: Samples information and lab results
extraction_id	sample_id	sampled_tree	sample_type	process_method	pcr_product_primer_pair_1	sequencing_id	pcr_product_primer_pair_2	sequencing_id		+	band similar to positive control
1	10:1	the pine	old wood core	finely chopped	x	-	*	P32316_1028		x	short band (dimers)
2	10:1	the pine	old wood core	finely chopped	+	P32316_1012	x	P32316_1029		*	bands of other sizes
3	5	birch	old wood core	finely chopped	x	-	x	-		-	no band
4	5	birch	old wood core	finely chopped	x	-	x	-
5	5	birch	old wood core	finely chopped	x	-	*	P32316_1030
6	7	birch	old wood core	finely chopped	+	P32316_1013	x	-
7	10:3	the pine	old wood core	drilled	-	-	x	-
8	3	birch no.2	old wood core	drilled	+	P32316_1014	x	-
9	9:1	pine in the protected area	old wood core	finely chopped	+	P32316_1015	*	P32316_1031
10	6	birch	old wood core	drilled	x	-	*	P32316_1032
11	1	birch	old wood core	drilled	+	P32316_1016	x	-
12	4	birch	old wood core	drilled	+	P32316_1017	+	P32316_1033
13	2	birch	old wood core	finely chopped	x	P32316_1018	-	-
14	3	birch no.2	old wood core	finely chopped	+	P32316_1019	x	-
15	8	pine in the protected area	old wood core	finely chopped	x	-	x	-
16	9:2	the pine	old wood core	finely chopped	+	P32316_1020	x	-
17	10:2	the pine	old wood core	finely chopped	x	P32316_1021	x	-
18	10:4	the pine	old wood core	finely chopped	x	P32316_1022	x	-
19	10:5	the pine	old wood core	finely chopped	-	-	x	-
20	2	birch	old wood core	ethanol evaporation	-	-	-	-
21	3	birch no.2	old wood core	ethanol evaporation	-	-	x	-
22	8	pine in the protected area	old wood core	ethanol evaporation	x	P32316_1023	x	-
23	9:2	the pine	old wood core	ethanol evaporation	-	-	x	-
24	10:2	the pine	old wood core	ethanol evaporation	x	-	x	-
25	10:4	the pine	old wood core	ethanol evaporation	x	-	x	-
26	10:5	the pine	old wood core	ethanol evaporation	-	-	-	-
27	AFB-1558	spruce	fresh sap row	swab	+	P32316_1024	-	-
28	AFB-1559	spruce	fresh sap row	swab	+	P32316_1025	x	P32316_1034
29	AFB-1560	spruce	fresh sap row	swab	+	P32316_1026	x	-
30	AFB-1561	spruce	fresh sap row	swab	x	-	x	-
31	AFB-1562	spruce	fresh sap row	swab	x	-	x	-
32	AFB-1563	birch	fresh sap row	swab	x	-	x	-
33	AFB-1564	birch	fresh sap row	swab	-	-	x	-
34	AFB-1565	birch	fresh sap row	swab	*	P32316_1027	x	-
35	AFB-1566	birch	fresh sap row	swab	x	-	x	-
36	extraction blank				x	-	x	-
37	PCR blank				x	-	x	-
38	pos control (Picoides tridactylus)				+	-	+	-
