# Supplementary material for: Environmental DNA from peck marks shows potential for non‑invasive monitoring of woodpeckers
Source: PLoS One. 2025 Aug 20;20(8):e0328831. doi: 10.1371/journal.pone.0328831 (PMC12367160; doi:10.1371/journal.pone.0328831)
Supplement: S2 Table — (XLSX) [file pone.0328831.s002.xlsx]

## Sheet: S2
S2 Table: Samples information for the newly generated complete mitogenomes
Sequencing method	DNA source	Genus	species	Museum Specimen Number	Institution	Country	GenBank Accession Numbers
Sanger and Amplicon Pool Sequencing	Tissue	Dendrocopos	leucotos	ZMUC 141307	Zoological Museum, Copenhagen	Norway	PV578014
Sanger and Amplicon Pool Sequencing	Tissue	Dendrocopos	major	MNHN ZO 2017-162	Muséum national d'Histoire naturelle, Paris	France	PV578011
Sanger and Amplicon Pool Sequencing	Tissue	Dendrocoptes	medius	ZMUC 136390	Zoological Museum, Copenhagen	Greece	PV578012
Sanger and Amplicon Pool Sequencing	Tissue	Dryobates	minor	MNHN ZO 2017-176	Muséum national d'Histoire naturelle, Paris	France	PV578013
Sanger and Amplicon Pool Sequencing	Tissue	Dryocopus	martius	NRM 2001-6156	Swedish Museum of Natural History, Stockholm	Sweden	PV578016
Sanger and Amplicon Pool Sequencing	Tissue	Jynx	torquilla	MNHN ZO 2014-181	Muséum national d'Histoire naturelle, Paris	France	PV578010
Mt-DNA Bait capture	Toe pad	Picoides	tridactylus	MNHN ZO 1985-382	Muséum national d'Histoire naturelle, Paris	Sweden	PV578015
