# Supplementary material for: Environmental DNA from peck marks shows potential for non‑invasive monitoring of woodpeckers
Source: PLoS One. 2025 Aug 20;20(8):e0328831. doi: 10.1371/journal.pone.0328831 (PMC12367160; doi:10.1371/journal.pone.0328831)
Supplement: S3 Table — (XLSX) [file pone.0328831.s003.xlsx]

## Sheet: S3
S3 Table: Reference dataset used in the study
Common Name	Scientific Name	Sequence available	Genbank accession number
Eurasian three-toed woodpecker	Picoides tridactylus	COI	GU572042
Eurasian three-toed woodpecker	Picoides tridactylus	COI	GU572041
Eurasian three-toed woodpecker	Picoides tridactylus	COI	GU571573
Eurasian three-toed woodpecker	Picoides tridactylus	COI	GU571572
Eurasian three-toed woodpecker	Picoides tridactylus	COI	AF394299
Eurasian three-toed woodpecker	Picoides tridactylus	COI	AF394300
Eurasian three-toed woodpecker	Picoides tridactylus	COI	KC813278
Eurasian three-toed woodpecker	Picoides tridactylus	COI	GQ482481
Eurasian three-toed woodpecker	Picoides tridactylus	COI	GQ482483
Eurasian three-toed woodpecker	Picoides tridactylus	COI	GQ482482
Eurasian three-toed woodpecker	Picoides tridactylus	COI	GQ482479
Eurasian three-toed woodpecker	Picoides tridactylus	COI	GQ482480
American three-toed woodpecker	Picoides dorsalis	COI	DQ433948
American three-toed woodpecker	Picoides dorsalis	COI	DQ433949
American three-toed woodpecker	Picoides dorsalis	COI	DQ433950
American three-toed woodpecker	Picoides dorsalis	COI	AY666363
Black backed woodpecker	Picoides arcticus	COI	AF394275
Black backed woodpecker	Picoides arcticus	COI	AF394276
Black backed woodpecker	Picoides arcticus	COI	AY666521
Black backed woodpecker	Picoides arcticus	COI	JQ175816
Great spotted woodpecker	Dendrocopos major	complete mitogenome	NC_028174.1
White backed woodpecker	Dendrocopos leucotos	complete mitogenome	NC_029862.1
Grey headed woodpecker	Picus canus	complete mitogenome	NC_045372.1
Eurasian wryneck	Jynx torquilla	complete mitogenome	NC_056091.1
Lesser spotted woodpecker	Dryobates minor	complete mitogenome	NC_061952.1
Black woodpecker	Dryocopus martius	complete mitogenome	LC541437.1
Eurasian three toed woodpecker	Picoides tridactylus	complete mitogenome	NC_088452.1
Eurasian three toed woodpecker	Picoides tridactylus	complete mitogenome	OR243094.1
Eurasian three toed woodpecker	Picoides tridactylus	complete mitogenome	OR243093.1
European Green Woodpecker	Picus viridis	complete mitogenome	CM066608.1
