# Supplementary material for: Environmental DNA from peck marks shows potential for non‑invasive monitoring of woodpeckers
Source: PLoS One. 2025 Aug 20;20(8):e0328831. doi: 10.1371/journal.pone.0328831 (PMC12367160; doi:10.1371/journal.pone.0328831)
Supplement: S4 Table — (XLSX) [file pone.0328831.s004.xlsx]

## Sheet: S4
S4 Table: Sequencing stats and metabarcoding results
Lab_ID	sequencing_ID	Index sequence	Sampling method	Primer Pair	raw_reads	merged_reads	hits_Hominidae	hits_Picidae
LD_16S-1A-2	P32316_1012	AGAGGCAACC-CCATCATTAG	wood core	Aves-16S-1	4847	4158	1628	0
LD_16S-1A-6	P32316_1013	CCATCATTAG-AGAGGCAACC	wood core	Aves-16S-1	4462	4340	3759	0
LD_16S-1A-8	P32316_1014	GATAGGCCGA-GCCATGTGCG	wood core	Aves-16S-1	4965	4817	3653	0
LD_16S-1A-9	P32316_1015	ATGGTTGACT-AGGACAGGCC	wood core	Aves-16S-1	3349	2544	1026	0
LD_16S-1A-11	P32316_1016	TATTGCGCTC-CCTAACACAG	wood core	Aves-16S-1	2455	2392	1997	0
LD_16S-1A-12	P32316_1017	ACGCCTTGTT-ACGTTCCTTA	wood core	Aves-16S-1	5547	5367	4370	0
LD_16S-1A-13	P32316_1018	TTCTACATAC-TTACAGTTAG	wood core	Aves-16S-1	2534	2026	1753	0
LD_16S-1A-14	P32316_1019	AACCATAGAA-CCATCTCGCC	wood core	Aves-16S-1	4177	3907	2423	0
LD_16S-1A-16	P32316_1020	TAAGCATCCA-AATGGATTGA	wood core	Aves-16S-1	3590	3471	3031	0
LD_16S-1A-17	P32316_1021	ACCACGACAT-CCGCATACGA	wood core	Aves-16S-1	733	0	0	0
LD_16S-1A-18	P32316_1022	GCCGCACTCT-CGAGGTCGGA	wood core	Aves-16S-1	878	43	40	0
LD_16S-1A-22	P32316_1023	CCACCAGGCA-ATTCCATAAG	wood core	Aves-16S-1	421	402	324	0
LD_16S-1A-27	P32316_1024	GTGACACGCA-GTCCGTAAGC	fresh sap row	Aves-16S-1	3106	2989	116	2149
LD_16S-1A-28	P32316_1025	ACAGTGTATG-CCGTATGTTC	fresh sap row	Aves-16S-1	6195	6022	4	4172
LD_16S-1A-29	P32316_1026	TGATTATACG-TGTAATCGAC	fresh sap row	Aves-16S-1	7111	6889	5858	0
LD_16S-1A-34	P32316_1027	GGTAACTCGC-TCACCAACTT	fresh sap row	Aves-16S-1	212	1	0	0
LD_16S-2A-1	P32316_1028	TGTAATCGAC-CGCGGTGATC	wood core	Aves-16S-2	2762	2007	0	0
LD_16S-2A-2	P32316_1029	GTGCAGACAG-ACGGATGGTA	wood core	Aves-16S-2	1435	6	0	0
LD_16S-2A-5	P32316_1030	CAATCGGCTG-TTCCTACAGC	wood core	Aves-16S-2	450	54	0	0
LD_16S-2A-9	P32316_1031	TATGTAGTCA-CATTAGTGCG	wood core	Aves-16S-2	5117	2187	0	0
LD_16S-2A-10	P32316_1032	ACTCGGCAAT-TTCAGTTGTC	wood core	Aves-16S-2	8276	3538	0	0
LD_16S-2A-12	P32316_1033	GTCTAATGGC-CCTGACCACT	wood core	Aves-16S-2	5431	2802	0	0
LD_16S-2A-28	P32316_1034	CAGTGGCACT-CCTATTGTTA	fresh sap row	Aves-16S-2	1249	3	0	0
