# Supplementary material for: Environmental DNA from peck marks shows potential for non‑invasive monitoring of woodpeckers
Source: PLoS One. 2025 Aug 20;20(8):e0328831. doi: 10.1371/journal.pone.0328831 (PMC12367160; doi:10.1371/journal.pone.0328831)
Supplement: S5 Table — (XLSX) [file pone.0328831.s005.xlsx]

## Sheet: S5
S5 Table: OBITools pipeline raw output
sequencing_ID	read_id	best_identity:Aves-16S-1AF_Aves-16S-1AR_ecopcr_50-150_STD_PRO_VRT_HUM.clean.annotated	best_match:Aves-16S-1AF_Aves-16S-1AR_ecopcr_50-150_STD_PRO_VRT_HUM.clean.annotated	count	family	family_name	genus	genus_name	match_count:Aves-16S-1AF_Aves-16S-1AR_ecopcr_50-150_STD_PRO_VRT_HUM.clean.annotated	obiclean_status:XXX	rank	scientific_name	species	species_list:Aves-16S-1AF_Aves-16S-1AR_ecopcr_50-150_STD_PRO_VRT_HUM.clean.annotated	species_name	taxid	sequence
P32316_1012	VH00203:421:AAFYF2JM5:1:1101:19898:3385	1	AM263188	1533	9604	Hominidae	9605	Homo	16	h	species	Homo sapiens	9606	['Homo sapiens']	Homo sapiens	9606	gctttaatttattaatgcaaacagtacctaacaaacccacaggtcctaaactaccaaacctgcattaaaaat
P32316_1012	VH00203:421:AAFYF2JM5:1:1101:54057:47534	0.972222	AM263188	77	9604	Hominidae	9605	Homo	16	h	species	Homo sapiens	9606	['Homo sapiens']	Homo sapiens	9606	gctttaatttattaatgcaaacagtacctaacaaacccacaggtcctaaactaccaaacctgcattaaaaa
P32316_1012	VH00203:421:AAFYF2JM5:1:1204:12096:27353	0.972222	AM263188	10	9604	Hominidae	9605	Homo	16	s	species	Homo sapiens	9606	['Homo sapiens']	Homo sapiens	9606	tttaatttattaatgcaaacagtacctaacaaacccacaggtcctaaactaccaaacctgcattaaaaat
P32316_1012	VH00203:421:AAFYF2JM5:1:1103:62484:53271	0.958333	AM263188	4	9604	Hominidae	9605	Homo	16	s	species	Homo sapiens	9606	['Homo sapiens']	Homo sapiens	9606	ctttaatttattaatgcaaacagtacctaacaaacccacaggtcctaaactaccaaacctgcattaaaaa
P32316_1012	VH00203:421:AAFYF2JM5:1:2103:17379:32673	0.944444	AM263188	4	9604	Hominidae	9605	Homo	16	s	species	Homo sapiens	9606	['Homo sapiens']	Homo sapiens	9606	ctttaatttactaatgcaaacagtacctaacaaacccacaggtcctaaactaccaaacctgcattaaaaa
P32316_1012	VH00203:421:AAFYF2JM5:1:1101:18761:1227	0.568966	KP178294	1599	NA	NA	NA	NA	14301	h	clade	Euteleostomi	NA	[]	NA	117571	cccaagaggattatagggaagactttatatcgtttgaagtctgatttggcgt
P32316_1012	VH00203:421:AAFYF2JM5:1:1101:19140:4218	0.568966	KP178294	118	NA	NA	NA	NA	14301	h	clade	Euteleostomi	NA	[]	NA	117571	ccaagaggattatagggaagactttatatcgtttgaagtctgatttggcgt
P32316_1012	VH00203:421:AAFYF2JM5:1:1103:35955:39015	0.568966	KP178294	9	NA	NA	NA	NA	14301	s	clade	Euteleostomi	NA	[]	NA	117571	caagaggattatagggaagactttatatcgtttgaagtctgatttggcgt
P32316_1012	VH00203:421:AAFYF2JM5:1:1203:31713:6415	0.568966	AF002531	6	NA	NA	NA	NA	109426	s	clade	Euteleostomi	NA	[]	NA	117571	ccaagaggattatagggaagactttatatcgtttgaagtctgatttggcg
P32316_1012	VH00203:421:AAFYF2JM5:1:1101:28778:7607	0.559322	AF002531	93	NA	NA	NA	NA	161444	h	clade	Euteleostomi	NA	[]	NA	117571	cccaagaggattatagggaagactttatatcgtttgaagtctgatttggcg
P32316_1012	VH00203:421:AAFYF2JM5:1:1201:73731:34112	0.526786	MF624230	9	NA	NA	NA	NA	140324	s	no rank	root	NA	[]	NA	1	aagaaaacaacaagtgggagaatgttgggttgtgttatattctttccacgtagttaacaaggggtttgaagggcactcgtaaccccattttgtttttgaccctatg
P32316_1012	VH00203:421:AAFYF2JM5:1:1101:45025:5903	0.521008	AP011230	13	NA	NA	NA	NA	46156	s	no rank	root	NA	[]	NA	1	accactttcccttctatggagattcgaagccaaaccatcctagctcaacatagattcagttggtgaatgggttgaagagaaccttcggaagcttgttggttaaaaactttactcaa
P32316_1012	VH00203:421:AAFYF2JM5:1:1203:13384:22241	0.521008	AP011230	11	NA	NA	NA	NA	46160	s	no rank	root	NA	[]	NA	1	aaccactttcccttctatggagattcgaagccaaaccatcctagctcaacatagattcagttggtgaatgggttgaagagaaccttcggaagcttgttggttaaaaactttactca
P32316_1012	VH00203:421:AAFYF2JM5:1:1102:31732:13438	0.516667	AP011230	101	NA	NA	NA	NA	48376	h	no rank	root	NA	[]	NA	1	aaccactttcccttctatggagattcgaagccaaaccatcctagctcaacatagattcagttggtgaatgggttgaagagaaccttcggaagcttgttggttaaaaactttactcaa
P32316_1012	VH00203:421:AAFYF2JM5:1:1104:66971:2704	0.4375	OR582671	20	NA	NA	NA	NA	62297	s	no rank	root	NA	[]	NA	1	tggacccttttccgaatgacacaaaacatagagtttaaatataatttgcatgccataatataataagacacatagtggtgcaatggtagatggcattgtttgtgggatggaggtctagtgtttgacccccgccagatccatttggccattaaaaaaattttggtggcccccattctgccatgtggtggcc
P32316_1013	VH00203:421:AAFYF2JM5:1:1101:40575:1530	1	AM263188	3322	9604	Hominidae	9605	Homo	16	h	species	Homo sapiens	9606	['Homo sapiens']	Homo sapiens	9606	gctttaatttattaatgcaaacagtacctaacaaacccacaggtcctaaactaccaaacctgcattaaaaat
P32316_1013	VH00203:421:AAFYF2JM5:1:1101:27529:4048	0.986111	AM263188	197	9604	Hominidae	9605	Homo	16	h	species	Homo sapiens	9606	['Homo sapiens']	Homo sapiens	9606	ctttaatttattaatgcaaacagtacctaacaaacccacaggtcctaaactaccaaacctgcattaaaaat
P32316_1013	VH00203:421:AAFYF2JM5:1:2401:35254:23548	0.986111	AM263188	3	9604	Hominidae	9605	Homo	16	s	species	Homo sapiens	9606	['Homo sapiens']	Homo sapiens	9606	gctttaatttattaatgcaancagtacctaacaaacccacaggtcctaaactaccaaacctgcattaaaaat
P32316_1013	VH00203:421:AAFYF2JM5:1:1101:52845:5544	0.972222	AM263188	188	9604	Hominidae	9605	Homo	16	h	species	Homo sapiens	9606	['Homo sapiens']	Homo sapiens	9606	gctttaatttattaatgcaaacagtacctaacaaacccacaggtcctaaactaccaaacctgcattaaaaa
P32316_1013	VH00203:421:AAFYF2JM5:1:1204:14406:30496	0.972222	AM263188	13	9604	Hominidae	9605	Homo	16	s	species	Homo sapiens	9606	['Homo sapiens']	Homo sapiens	9606	tttaatttattaatgcaaacagtacctaacaaacccacaggtcctaaactaccaaacctgcattaaaaat
P32316_1013	VH00203:421:AAFYF2JM5:1:1304:52334:12264	0.972222	AM263188	5	9604	Hominidae	9605	Homo	16	s	species	Homo sapiens	9606	['Homo sapiens']	Homo sapiens	9606	gctttgatttattaatgcaaacagtacctaacaagcccacaggtcctaaactaccaaacctgcattaaaaat
P32316_1013	VH00203:421:AAFYF2JM5:1:2202:70133:40321	0.972222	AM263188	3	9604	Hominidae	9605	Homo	16	s	species	Homo sapiens	9606	['Homo sapiens']	Homo sapiens	9606	gctttaatttattaatgcaaacagtacctatcaaacccacaggtcctaaattaccaaacctgcattaaaaat
P32316_1013	VH00203:421:AAFYF2JM5:1:1201:57769:47875	0.958333	AM263188	18	9604	Hominidae	9605	Homo	16	s	species	Homo sapiens	9606	['Homo sapiens']	Homo sapiens	9606	ctttaatttattaatgcaaacagtacctaacaaacccacaggtcctaaactaccaaacctgcattaaaaa
P32316_1013	VH00203:421:AAFYF2JM5:1:1103:43813:39716	0.944444	AM263188	4	9604	Hominidae	9605	Homo	16	s	species	Homo sapiens	9606	['Homo sapiens']	Homo sapiens	9606	taatttattaatgcaaacagtacctaacaaacccacaggtcctaaactaccaaacctgcattaaaaat
P32316_1013	VH00203:421:AAFYF2JM5:1:1201:54398:6187	0.944444	AM263188	3	9604	Hominidae	9605	Homo	16	s	species	Homo sapiens	9606	['Homo sapiens']	Homo sapiens	9606	ctttaatttattaatgcaaacagtacctaacaaacccacaggtcctaaactaccaaacctgcattaaaa
P32316_1013	VH00203:421:AAFYF2JM5:1:1202:33607:13836	0.944444	AM263188	3	9604	Hominidae	9605	Homo	16	s	species	Homo sapiens	9606	['Homo sapiens']	Homo sapiens	9606	tttaatttattaatgcaaacagtacctaacaaacccacaggtcctaaactaccaaacctgcattaaaaa
P32316_1014	VH00203:421:AAFYF2JM5:1:1101:22605:3821	1	AM263188	2002	9604	Hominidae	9605	Homo	16	h	species	Homo sapiens	9606	['Homo sapiens']	Homo sapiens	9606	gctttaatttattaatgcaaacagtacctaacaaacccacaggtcctaaactaccaaacctgcattaaaaat
P32316_1014	VH00203:421:AAFYF2JM5:1:1101:34686:4730	1	CP068267	1135	9604	Hominidae	9605	Homo	36	h	species	Homo sapiens	9606	['Homo sapiens']	Homo sapiens	9606	gctttaattcattaacgcaaacaacacttaacaagtccacaggccctaaactatcaaacctgcgtgaaaaat
P32316_1014	VH00203:421:AAFYF2JM5:1:1101:66630:5544	0.986111	AM263188	131	9604	Hominidae	9605	Homo	16	h	species	Homo sapiens	9606	['Homo sapiens']	Homo sapiens	9606	ctttaatttattaatgcaaacagtacctaacaaacccacaggtcctaaactaccaaacctgcattaaaaat
P32316_1014	VH00203:421:AAFYF2JM5:1:1101:13460:6566	0.986111	CP068267	75	9604	Hominidae	9605	Homo	36	h	species	Homo sapiens	9606	['Homo sapiens']	Homo sapiens	9606	ctttaattcattaacgcaaacaacacttaacaagtccacaggccctaaactatcaaacctgcgtgaaaaat
P32316_1014	VH00203:421:AAFYF2JM5:1:2401:56405:24097	0.986111	AM263188	3	9604	Hominidae	9605	Homo	16	s	species	Homo sapiens	9606	['Homo sapiens']	Homo sapiens	9606	gctttaatttattaatgcaancagtacctaacaaacccacaggtcctaaactaccaaacctgcattaaaaat
P32316_1014	VH00203:421:AAFYF2JM5:1:1101:55155:7096	0.972222	AM263188	117	9604	Hominidae	9605	Homo	16	h	species	Homo sapiens	9606	['Homo sapiens']	Homo sapiens	9606	gctttaatttattaatgcaaacagtacctaacaaacccacaggtcctaaactaccaaacctgcattaaaaa
P32316_1014	VH00203:421:AAFYF2JM5:1:1101:77253:21390	0.972222	CP068267	73	9604	Hominidae	9605	Homo	36	h	species	Homo sapiens	9606	['Homo sapiens']	Homo sapiens	9606	gctttaattcattaacgcaaacaacacttaacaagtccacaggccctaaactatcaaacctgcgtgaaaaa
P32316_1014	VH00203:421:AAFYF2JM5:1:1103:11869:37425	0.972222	CP068267	15	9604	Hominidae	9605	Homo	36	s	species	Homo sapiens	9606	['Homo sapiens']	Homo sapiens	9606	gctttaattcattaacgcaaacaacacttaacaagtccacaggccctaaactatcaaacctgcattaaaaat
P32316_1014	VH00203:421:AAFYF2JM5:1:1101:51899:26785	0.972222	AM263188	10	9604	Hominidae	9605	Homo	16	s	species	Homo sapiens	9606	['Homo sapiens']	Homo sapiens	9606	tttaatttattaatgcaaacagtacctaacaaacccacaggtcctaaactaccaaacctgcattaaaaat
P32316_1014	VH00203:421:AAFYF2JM5:1:1302:14993:15104	0.972222	CP068267	4	9604	Hominidae	9605	Homo	36	s	species	Homo sapiens	9606	['Homo sapiens']	Homo sapiens	9606	gctttaatttattaatgcaaacaacacttaacaagtccacaggccctaaactatcaaacctgcgtgaaaaat
P32316_1014	VH00203:421:AAFYF2JM5:1:2102:25124:10352	0.972222	AM263188	4	9604	Hominidae	9605	Homo	16	s	species	Homo sapiens	9606	['Homo sapiens']	Homo sapiens	9606	gctttaatttattaatgcaaacagtacctaacaaacccacaggtcctaaactaccaaacctgcgtgaaaaat
P32316_1014	VH00203:421:AAFYF2JM5:1:1203:28722:20803	0.972222	AM263188	3	9604	Hominidae	9605	Homo	16	s	species	Homo sapiens	9606	['Homo sapiens']	Homo sapiens	9606	gctttaatctattaatgcaaacagtacctaacaaacccacaggtcctaaactaccaaacccgcattaaaaat
P32316_1014	VH00203:421:AAFYF2JM5:1:1303:53167:33052	0.972222	AM263188	3	9604	Hominidae	9605	Homo	16	s	species	Homo sapiens	9606	['Homo sapiens']	Homo sapiens	9606	gctttaatttattaatgcaaacagtacctaacaaacccacaggtcctaaactaccaaacctgcgttaaacat
P32316_1014	VH00203:421:AAFYF2JM5:1:1403:36977:8232	0.972222	AM263188	3	9604	Hominidae	9605	Homo	16	s	species	Homo sapiens	9606	['Homo sapiens']	Homo sapiens	9606	gctttaatttattaatgcagacagtacctaacaaacccacaggtcctaaactactaaacctgcattaaaaat
P32316_1014	VH00203:421:AAFYF2JM5:1:1101:65949:9519	0.958333	AM263188	18	9604	Hominidae	9605	Homo	16	s	species	Homo sapiens	9606	['Homo sapiens']	Homo sapiens	9606	gctttaatttattaatgcaaacagtacctaacaaacccacaggtcctaaactatcaaacctgcgtgaaaaat
P32316_1014	VH00203:421:AAFYF2JM5:1:1101:36334:25081	0.958333	CP068267	9	9604	Hominidae	9605	Homo	36	s	species	Homo sapiens	9606	['Homo sapiens']	Homo sapiens	9606	gctttaattcattaacgcaaacaacacttaacaagtccacaggccctaaactaccaaacctgcattaaaaat
P32316_1014	VH00203:421:AAFYF2JM5:1:1203:71913:22563	0.958333	AM263188	9	9604	Hominidae	9605	Homo	16	s	species	Homo sapiens	9606	['Homo sapiens']	Homo sapiens	9606	gctttaatttattaatgcaaacagtacctaacaaacccacaggtcctaaactaccaaacctgcattaaaa
P32316_1014	VH00203:421:AAFYF2JM5:1:1102:72330:29000	0.958333	AM263188	7	9604	Hominidae	9605	Homo	16	s	species	Homo sapiens	9606	['Homo sapiens']	Homo sapiens	9606	ctttaatttattaatgcaaacagtacctaacaaacccacaggtcctaaactaccaaacctgcattaaaaa
P32316_1014	VH00203:421:AAFYF2JM5:1:1202:46635:53403	0.958333	CP068267	5	9604	Hominidae	9605	Homo	36	s	species	Homo sapiens	9606	['Homo sapiens']	Homo sapiens	9606	gctttaattcattaacgcaaacaacacttaacaagtccacaggccctaaactatcaaacctgcgtgaaaa
P32316_1014	VH00203:421:AAFYF2JM5:1:1202:16338:23188	0.958333	CP068267	4	9604	Hominidae	9605	Homo	36	s	species	Homo sapiens	9606	['Homo sapiens']	Homo sapiens	9606	gctttaatttattaatgcaaacaacacttaacaagtccacaggccccaaactatcaaacctgcgtgaaaaat
P32316_1014	VH00203:421:AAFYF2JM5:1:1104:72974:23813	0.944444	CP068267	7	9604	Hominidae	9605	Homo	36	s	species	Homo sapiens	9606	['Homo sapiens']	Homo sapiens	9606	gctttaattcattaacgcaaacaacacttaacaagtccacaggtcctaaactaccaaacctgcattaaaaat
P32316_1014	VH00203:421:AAFYF2JM5:1:1101:41730:15521	0.944444	AM263188	4	9604	Hominidae	9605	Homo	16	s	species	Homo sapiens	9606	['Homo sapiens']	Homo sapiens	9606	taatttattaatgcaaacagtacctaacaaacccacaggtcctaaactaccaaacctgcattaaaaat
P32316_1014	VH00203:421:AAFYF2JM5:1:1204:60041:30950	0.944444	AM263188	3	9604	Hominidae	9605	Homo	16	s	species	Homo sapiens	9606	['Homo sapiens']	Homo sapiens	9606	tttaatttattaatgcaaacagtacctaacaaacccacaggtcctaaactaccaaacctgcattaaaaa
P32316_1014	VH00203:421:AAFYF2JM5:1:2101:24953:43843	0.916667	AM263188	3	9604	Hominidae	9605	Homo	16	s	species	Homo sapiens	9606	['Homo sapiens']	Homo sapiens	9606	gctttaatttattaatgcaaacagtacctaacaaacccacaggtcctaaactaccaaacctgcatt
P32316_1014	VH00203:421:AAFYF2JM5:1:1302:65040:31442	0.851351	CP068267	6	9604	Hominidae	9605	Homo	36	s	species	Homo sapiens	9606	['Homo sapiens']	Homo sapiens	9606	gctttaatttatgaatgcaaacaagaccaaataggcccgcaggccctaaactatcaaacctgcgtgaaaaat
P32316_1014	VH00203:421:AAFYF2JM5:1:2404:29990:17679	0.837838	CP068267	3	9604	Hominidae	9605	Homo	36	s	species	Homo sapiens	9606	['Homo sapiens']	Homo sapiens	9606	gctttaatttatggatgcaaacaagaccaaataggcccgcaggccctaaactatcaaacctgcgtgaaaaat
P32316_1014	VH00203:421:AAFYF2JM5:1:1101:70039:14479	0.826667	AM263188	373	9604	Hominidae	9605	Homo	16	h	species	Homo sapiens	9606	['Homo sapiens']	Homo sapiens	9606	gctttaatttatgaatgcaaacaagaccaaataggcccgcaggccctaaactaccagacctgcgttaaacat
P32316_1014	VH00203:421:AAFYF2JM5:1:1101:76022:32654	0.813333	AM263188	28	9604	Hominidae	9605	Homo	16	s	species	Homo sapiens	9606	['Homo sapiens']	Homo sapiens	9606	ctttaatttatgaatgcaaacaagaccaaataggcccgcaggccctaaactaccagacctgcgttaaacat
P32316_1014	VH00203:421:AAFYF2JM5:1:1104:38625:36421	0.810811	AJ245896	19	33574	Threskiornithidae	100857	Threskiornis	1	s	species	Threskiornis aethiopicus	100858	['Threskiornis aethiopicus']	Threskiornis aethiopicus	100858	gctttaatttatgaatgcaaacaagaccaaataggcccgcaggccctaaactaccagacctgcgttaaaca
P32316_1015	VH00203:421:AAFYF2JM5:1:1101:64794:1208	1	AM263188	961	9604	Hominidae	9605	Homo	16	h	species	Homo sapiens	9606	['Homo sapiens']	Homo sapiens	9606	gctttaatttattaatgcaaacagtacctaacaaacccacaggtcctaaactaccaaacctgcattaaaaat
P32316_1015	VH00203:421:AAFYF2JM5:1:1101:13176:22980	0.986111	AM263188	65	9604	Hominidae	9605	Homo	16	h	species	Homo sapiens	9606	['Homo sapiens']	Homo sapiens	9606	ctttaatttattaatgcaaacagtacctaacaaacccacaggtcctaaactaccaaacctgcattaaaaat
P32316_1015	VH00203:421:AAFYF2JM5:1:1103:35482:4692	0.62069	KJ433567	8	NA	NA	NA	NA	8933	s	clade	Euteleostomi	NA	[]	NA	117571	agtcatataagtcaagctgggaggtcttcacgccaagttctctgcccccacagagtgacttgagggtgagtcactatgt
P32316_1015	VH00203:421:AAFYF2JM5:1:1103:37602:32711	0.510204	NEVG01000042	6	NA	NA	NA	NA	15173	s	clade	Gnathostomata	NA	[]	NA	7776	accatcagcatagggcgtttgcccgacgtaactctcccagtttccaactgtcaatgccatgacggtggttgcaagcgcattcggcagggttcaggatgtcgaggataaacttctacgtcagtggcgtcttc
P32316_1015	VH00203:421:AAFYF2JM5:1:1101:47581:52002	0.507812	MN356330	61	NA	NA	NA	NA	106372	s	clade	Gnathostomata	NA	[]	NA	7776	catcagcatagggcgtttgcccgacgtaactctcccagtttccaactgtcaatgccatgacggtggttgcaagcgcattcggcagggttcaggatgtcgaggataaacttctacgtcagtggcgtct
P32316_1015	VH00203:421:AAFYF2JM5:1:1101:57901:6812	0.503759	AB702973	989	NA	NA	NA	NA	37823	h	clade	Gnathostomata	NA	[]	NA	7776	ccatcagcatagggcgtttgcccgacgtaactctcccagtttccaactgtcaatgccatgacggtggttgcaagcgcattcggcagggttcaggatgtcgaggataaacttctacgtcagtggcgtc
P32316_1015	VH00203:421:AAFYF2JM5:1:1404:47013:36137	0.503759	MH381275	3	NA	NA	NA	NA	117827	s	no rank	root	NA	[]	NA	1	ccatcagcatagggcgtttgcccgacgtaactctcccagtttccaactgtcaatgccatgacggtggttgcaagcgcatacggcagggttcaggatgtcgaagataaacttctacgtcagtggcgtc
P32316_1015	VH00203:421:AAFYF2JM5:1:1202:36315:8667	0.483696	NEVG01000042	8	NA	NA	NA	NA	31440	s	clade	Gnathostomata	NA	[]	NA	7776	cgtagcgaccaatctgaacaattagcctaaacaaatcctggccgaactatggaacactactgaagcaaaagaggcttatatacctcgcgcataccatgggtatctttcaccagtagaagcttcctcttcatacagttaccccaacaaaatgggattcattgaattgtccatggat
P32316_1016	VH00203:421:AAFYF2JM5:1:1101:56879:3366	1	AM263188	1775	9604	Hominidae	9605	Homo	16	h	species	Homo sapiens	9606	['Homo sapiens']	Homo sapiens	9606	gctttaatttattaatgcaaacagtacctaacaaacccacaggtcctaaactaccaaacctgcattaaaaat
P32316_1016	VH00203:421:AAFYF2JM5:1:1101:46559:43559	0.986111	AM263188	104	9604	Hominidae	9605	Homo	16	h	species	Homo sapiens	9606	['Homo sapiens']	Homo sapiens	9606	ctttaatttattaatgcaaacagtacctaacaaacccacaggtcctaaactaccaaacctgcattaaaaat
P32316_1016	VH00203:421:AAFYF2JM5:1:1101:50270:30306	0.986111	AM263188	103	9604	Hominidae	9605	Homo	16	h	species	Homo sapiens	9606	['Homo sapiens']	Homo sapiens	9606	gcattaatttattaatgcaaacagtacctaacaaacccacaggtcctaaactaccaaacctgcattaaaaat
P32316_1016	VH00203:421:AAFYF2JM5:1:1301:75549:31348	0.972222	AM263188	6	9604	Hominidae	9605	Homo	16	s	species	Homo sapiens	9606	['Homo sapiens']	Homo sapiens	9606	cattaatttattaatgcaaacagtacctaacaaacccacaggtcctaaactaccaaacctgcattaaaaat
P32316_1016	VH00203:421:AAFYF2JM5:1:2202:57371:30969	0.958333	AM263188	5	9604	Hominidae	9605	Homo	16	s	species	Homo sapiens	9606	['Homo sapiens']	Homo sapiens	9606	gctttaatttattaatgcaaacagtacctaacaaacccacaggtcctaaactaccaaacctgcattaaaa
P32316_1016	VH00203:421:AAFYF2JM5:1:1403:24669:44581	0.944444	AM263188	4	9604	Hominidae	9605	Homo	16	s	species	Homo sapiens	9606	['Homo sapiens']	Homo sapiens	9606	taatttattaatgcaaacagtacctaacaaacccacaggtcctaaactaccaaacctgcattaaaaat
P32316_1017	VH00203:421:AAFYF2JM5:1:1101:37243:1530	1	AM263188	4094	9604	Hominidae	9605	Homo	16	h	species	Homo sapiens	9606	['Homo sapiens']	Homo sapiens	9606	gctttaatttattaatgcaaacagtacctaacaaacccacaggtcctaaactaccaaacctgcattaaaaat
P32316_1017	VH00203:421:AAFYF2JM5:1:1101:62275:2893	0.986111	AM263188	227	9604	Hominidae	9605	Homo	16	h	species	Homo sapiens	9606	['Homo sapiens']	Homo sapiens	9606	ctttaatttattaatgcaaacagtacctaacaaacccacaggtcctaaactaccaaacctgcattaaaaat
P32316_1017	VH00203:421:AAFYF2JM5:1:2401:26733:15180	0.986111	AM263188	5	9604	Hominidae	9605	Homo	16	s	species	Homo sapiens	9606	['Homo sapiens']	Homo sapiens	9606	gctttaatttattaatgcaancagtacctaacaaacccacaggtcctaaactaccaaacctgcattaaaaat
P32316_1017	VH00203:421:AAFYF2JM5:1:1201:62256:38466	0.972222	AM263188	16	9604	Hominidae	9605	Homo	16	s	species	Homo sapiens	9606	['Homo sapiens']	Homo sapiens	9606	tttaatttattaatgcaaacagtacctaacaaacccacaggtcctaaactaccaaacctgcattaaaaat
P32316_1017	VH00203:421:AAFYF2JM5:1:1302:59965:24930	0.972222	AM263188	3	9604	Hominidae	9605	Homo	16	s	species	Homo sapiens	9606	['Homo sapiens']	Homo sapiens	9606	gctttaatttattaatgcaaacagtacctaacaaacccacaggtcctaagctaccaaacctgcattgaaaat
P32316_1017	VH00203:421:AAFYF2JM5:1:1402:27510:2817	0.972222	AM263188	3	9604	Hominidae	9605	Homo	16	s	species	Homo sapiens	9606	['Homo sapiens']	Homo sapiens	9606	gctttaatttattgatgcaaacaatacctaacaaacccacaggtcctaaactaccaaacctgcattaaaaat
P32316_1017	VH00203:421:AAFYF2JM5:1:1404:54398:1947	0.972222	AM263188	3	9604	Hominidae	9605	Homo	16	s	species	Homo sapiens	9606	['Homo sapiens']	Homo sapiens	9606	gctttaatttattaatggaaacagtacccaacaaacccacaggtcctaaactaccaaacctgcattaaaaat
P32316_1017	VH00203:421:AAFYF2JM5:1:1104:71421:33657	0.958333	AM263188	19	9604	Hominidae	9605	Homo	16	s	species	Homo sapiens	9606	['Homo sapiens']	Homo sapiens	9606	ctttaatttattaatgcaaacagtacctaacaaacccacaggtcctaaactaccaaacctgcattaaaaa
P32316_1018	VH00203:421:AAFYF2JM5:1:1101:15580:4105	1	AM263188	812	9604	Hominidae	9605	Homo	16	h	species	Homo sapiens	9606	['Homo sapiens']	Homo sapiens	9606	gctttaatttattaatgcaaacagtacctaacaaacccacaggtcctaaactaccaaacctgcattaaaaat
P32316_1018	VH00203:421:AAFYF2JM5:1:1101:26866:1379	1	CP068267	794	9604	Hominidae	9605	Homo	36	h	species	Homo sapiens	9606	['Homo sapiens']	Homo sapiens	9606	gctttaattcattaacgcaaacaacacttaacaagtccacaggccctaaactatcaaacctgcgtgaaaaat
P32316_1018	VH00203:421:AAFYF2JM5:1:1102:70815:29530	0.986111	CP068267	56	9604	Hominidae	9605	Homo	36	s	species	Homo sapiens	9606	['Homo sapiens']	Homo sapiens	9606	ctttaattcattaacgcaaacaacacttaacaagtccacaggccctaaactatcaaacctgcgtgaaaaat
P32316_1018	VH00203:421:AAFYF2JM5:1:1101:22435:51889	0.972222	CP068267	51	9604	Hominidae	9605	Homo	36	s	species	Homo sapiens	9606	['Homo sapiens']	Homo sapiens	9606	gctttaattcattaacgcaaacaacacttaacaagtccacaggccctaaactatcaaacctgcgtgaaaaa
P32316_1018	VH00203:421:AAFYF2JM5:1:1303:30217:38125	0.972222	CP068267	8	9604	Hominidae	9605	Homo	36	s	species	Homo sapiens	9606	['Homo sapiens']	Homo sapiens	9606	gctttaattcattaacgcaaacaacacttaacaagtccacaggccctaaactatcaaacctgcattaaaaat
P32316_1018	VH00203:421:AAFYF2JM5:1:1302:13706:29720	0.972222	AM263188	6	9604	Hominidae	9605	Homo	16	s	species	Homo sapiens	9606	['Homo sapiens']	Homo sapiens	9606	tttaatttattaatgcaaacagtacctaacaaacccacaggtcctaaactaccaaacctgcattaaaaat
P32316_1018	VH00203:421:AAFYF2JM5:1:1101:45631:39375	0.972222	AM263188	5	9604	Hominidae	9605	Homo	16	s	species	Homo sapiens	9606	['Homo sapiens']	Homo sapiens	9606	gctttaatttattaatgcaaacagtacctaacaaacccacaggtcctaaactaccaaacctgcgtgaaaaat
P32316_1018	VH00203:421:AAFYF2JM5:1:2304:67956:22279	0.972222	AM263188	3	9604	Hominidae	9605	Homo	16	s	species	Homo sapiens	9606	['Homo sapiens']	Homo sapiens	9606	ctttaatttattaacgcaaacagtacctaacaaacccacaggtcctaaactaccaaacctgcattaaaaat
P32316_1018	VH00203:421:AAFYF2JM5:1:2103:31978:8989	0.958333	AM263188	6	9604	Hominidae	9605	Homo	16	s	species	Homo sapiens	9606	['Homo sapiens']	Homo sapiens	9606	ctttaatttattaatgcaaacagtacctaacaaacccacaggtcctaaactaccaaacctgcattaaaaa
P32316_1018	VH00203:421:AAFYF2JM5:1:1102:13687:36933	0.958333	CP068267	3	9604	Hominidae	9605	Homo	36	s	species	Homo sapiens	9606	['Homo sapiens']	Homo sapiens	9606	gctttaattcattaacgcaaacaacacttaacaagtccacaggccctaaactatcaaacctgcgtgaaaa
P32316_1018	VH00203:421:AAFYF2JM5:1:1102:34251:53820	0.958333	AM263188	3	9604	Hominidae	9605	Homo	16	s	species	Homo sapiens	9606	['Homo sapiens']	Homo sapiens	9606	gctttaatttattaatgcaaacagtacctaacaaacccacaggtcctaaactatcaaacctgcgtgaaaaat
P32316_1018	VH00203:421:AAFYF2JM5:1:1303:72349:23945	0.958333	CP068267	3	9604	Hominidae	9605	Homo	36	s	species	Homo sapiens	9606	['Homo sapiens']	Homo sapiens	9606	ctttaattcattaacgcaaacaacacttaacaagtccacaggccctaaactatcaaacctgcgtgaaaaa
P32316_1018	VH00203:421:AAFYF2JM5:1:2202:33115:54653	0.944444	AM263188	3	9604	Hominidae	9605	Homo	16	s	species	Homo sapiens	9606	['Homo sapiens']	Homo sapiens	9606	tttaatttattaatgcaaacagtacctaacaaacccacaggtcctaaactaccaaacctgcattaaaaa
P32316_1019	VH00203:421:AAFYF2JM5:1:1101:55193:3461	1	AM263188	1803	9604	Hominidae	9605	Homo	16	h	species	Homo sapiens	9606	['Homo sapiens']	Homo sapiens	9606	gctttaatttattaatgcaaacagtacctaacaaacccacaggtcctaaactaccaaacctgcattaaaaat
P32316_1019	VH00203:421:AAFYF2JM5:1:1101:50175:14726	1	CP068267	335	9604	Hominidae	9605	Homo	36	h	species	Homo sapiens	9606	['Homo sapiens']	Homo sapiens	9606	gctttaattcattaacgcaaacaacacttaacaagtccacaggccctaaactatcaaacctgcgtgaaaaat
P32316_1019	VH00203:421:AAFYF2JM5:1:1101:55553:6433	0.986111	AM263188	107	9604	Hominidae	9605	Homo	16	h	species	Homo sapiens	9606	['Homo sapiens']	Homo sapiens	9606	ctttaatttattaatgcaaacagtacctaacaaacccacaggtcctaaactaccaaacctgcattaaaaat
P32316_1019	VH00203:421:AAFYF2JM5:1:1102:44514:9027	0.986111	CP068267	19	9604	Hominidae	9605	Homo	36	s	species	Homo sapiens	9606	['Homo sapiens']	Homo sapiens	9606	ctttaattcattaacgcaaacaacacttaacaagtccacaggccctaaactatcaaacctgcgtgaaaaat
P32316_1019	VH00203:421:AAFYF2JM5:1:2401:74205:14744	0.986111	AM263188	3	9604	Hominidae	9605	Homo	16	s	species	Homo sapiens	9606	['Homo sapiens']	Homo sapiens	9606	gctttaatttattaatgcaancagtacctaacaaacccacaggtcctaaactaccaaacctgcattaaaaat
P32316_1019	VH00203:421:AAFYF2JM5:1:1101:63222:12813	0.972222	AM263188	96	9604	Hominidae	9605	Homo	16	h	species	Homo sapiens	9606	['Homo sapiens']	Homo sapiens	9606	gctttaatttattaatgcaaacagtacctaacaaacccacaggtcctaaactaccaaacctgcattaaaaa
P32316_1019	VH00203:421:AAFYF2JM5:1:1201:50194:10882	0.972222	CP068267	25	9604	Hominidae	9605	Homo	36	s	species	Homo sapiens	9606	['Homo sapiens']	Homo sapiens	9606	gctttaattcattaacgcaaacaacacttaacaagtccacaggccctaaactatcaaacctgcgtgaaaaa
P32316_1019	VH00203:421:AAFYF2JM5:1:1201:37678:30704	0.972222	CP068267	4	9604	Hominidae	9605	Homo	36	s	species	Homo sapiens	9606	['Homo sapiens']	Homo sapiens	9606	gctttaatttattaatgcaaacaacacttaacaagtccacaggccctaaactatcaaacctgcgtgaaaaat
P32316_1019	VH00203:421:AAFYF2JM5:1:1302:63165:17073	0.972222	CP068267	4	9604	Hominidae	9605	Homo	36	s	species	Homo sapiens	9606	['Homo sapiens']	Homo sapiens	9606	gctttaattcattaacgcaaacaacacttaacaagtccacaggccctaaactatcaaacctgcattaaaaat
P32316_1019	VH00203:421:AAFYF2JM5:1:1401:18951:41249	0.972222	AM263188	4	9604	Hominidae	9605	Homo	16	s	species	Homo sapiens	9606	['Homo sapiens']	Homo sapiens	9606	gctttaatttatcaatgcgaacagtacctaacaaacccacaggtcctaaactaccaaacctgcattaaaaat
P32316_1019	VH00203:421:AAFYF2JM5:1:2302:31997:6282	0.972222	AM263188	3	9604	Hominidae	9605	Homo	16	s	species	Homo sapiens	9606	['Homo sapiens']	Homo sapiens	9606	gctttaatttattaatgcaaacagtacctaacagacccacaagtcctaaactaccaaacctgcattaaaaat
P32316_1019	VH00203:421:AAFYF2JM5:1:2304:18421:48519	0.972222	CP068267	3	9604	Hominidae	9605	Homo	36	s	species	Homo sapiens	9606	['Homo sapiens']	Homo sapiens	9606	tttaattcattaacgcaaacaacacttaacaagtccacaggccctaaactatcaaacctgcgtgaaaaat
P32316_1019	VH00203:421:AAFYF2JM5:1:1404:15599:49144	0.958904	AM263188	3	9604	Hominidae	9605	Homo	16	s	species	Homo sapiens	9606	['Homo sapiens']	Homo sapiens	9606	gctttaatttattaatgcaaacagtacctaacaaacccacaggctctaacctaccaaacctgcattaaaaat
P32316_1019	VH00203:421:AAFYF2JM5:1:1203:13232:13836	0.958333	AM263188	6	9604	Hominidae	9605	Homo	16	s	species	Homo sapiens	9606	['Homo sapiens']	Homo sapiens	9606	gctttaatttattaatgcaaacagtacctaacaaacccacaggtcctaaactaccaaacctgcattaaaa
P32316_1019	VH00203:421:AAFYF2JM5:1:1404:43226:10277	0.958333	CP068267	4	9604	Hominidae	9605	Homo	36	s	species	Homo sapiens	9606	['Homo sapiens']	Homo sapiens	9606	gctttaattcattaacgcaaacaacacttaacaagtccacaggccctaaactaccaaacctgcattaaaaat
P32316_1019	VH00203:421:AAFYF2JM5:1:2103:29233:38504	0.958333	AM263188	4	9604	Hominidae	9605	Homo	16	s	species	Homo sapiens	9606	['Homo sapiens']	Homo sapiens	9606	ttaatttattaatgcaaacagtacctaacaaacccacaggtcctaaactaccaaacctgcattaaaaat
P32316_1019	VH00203:421:AAFYF2JM5:1:2102:34762:13628	0.930556	AM263188	3	NA	NA	NA	NA	20	s	clade	Amniota	NA	['Threskiornis aethiopicus', 'Homo sapiens']	NA	32524	gctttaatttattaatgcaaacagtacctaacaaacccacaggtcctaaactatcaaacctgcgtgaaaaa
P32316_1019	VH00203:421:AAFYF2JM5:1:2102:18894:35323	0.890411	AM263188	3	NA	NA	NA	NA	20	s	clade	Amniota	NA	['Threskiornis aethiopicus', 'Homo sapiens']	NA	32524	gctttaatttattaatgcaaacaacacccaataagcccacaggctctaacctaccaaacctgcattaaaaat
P32316_1019	VH00203:421:AAFYF2JM5:1:1404:68164:22223	0.888889	AM263188	4	NA	NA	NA	NA	20	s	clade	Amniota	NA	['Threskiornis aethiopicus', 'Homo sapiens']	NA	32524	gcttcaatttaccaatgcaaacaacacccaataagcccacaggtcctaaactaccaaacctgcattaaaaat
P32316_1019	VH00203:421:AAFYF2JM5:1:1101:34023:1227	0.849315	AM263188	549	NA	NA	NA	NA	20	h	clade	Amniota	NA	['Threskiornis aethiopicus', 'Homo sapiens']	NA	32524	gcttcaatttaccaatgcaaacaacacccaataagcccacaggctctaacctaccaaacctgcattaaaaat
P32316_1019	VH00203:421:AAFYF2JM5:1:1104:15808:52532	0.835616	AM263188	35	NA	NA	NA	NA	44	s	clade	Amniota	NA	['Threskiornis aethiopicus', 'Homo sapiens']	NA	32524	cttcaatttaccaatgcaaacaacacccaataagcccacaggctctaacctaccaaacctgcattaaaaat
P32316_1019	VH00203:421:AAFYF2JM5:1:1302:49967:17887	0.826667	AM263188	3	NA	NA	NA	NA	44	s	clade	Amniota	NA	['Threskiornis aethiopicus', 'Homo sapiens']	NA	32524	gctttaatttatgaatgcaaacaagaccaaataggcccgcaggccctaaactaccagacctgcgttaaacat
P32316_1019	VH00203:421:AAFYF2JM5:1:1101:42639:53687	0.824324	AJ245896	33	NA	NA	NA	NA	5	s	clade	Amniota	NA	['Threskiornis aethiopicus', 'Homo sapiens']	NA	32524	gcttcaatttaccaatgcaaacaacacccaataagcccacaggctctaacctaccaaacctgcattaaaaa
P32316_1019	VH00203:421:AAFYF2JM5:1:1101:6737:28697	0.821918	AM263188	7	NA	NA	NA	NA	44	s	clade	Amniota	NA	['Threskiornis aethiopicus', 'Homo sapiens']	NA	32524	ttcaatttaccaatgcaaacaacacccaataagcccacaggctctaacctaccaaacctgcattaaaaat
P32316_1019	VH00203:421:AAFYF2JM5:1:1402:15467:5998	0.810811	AJ245896	3	NA	NA	NA	NA	5	s	clade	Amniota	NA	['Threskiornis aethiopicus', 'Homo sapiens']	NA	32524	cttcaatttaccaatgcaaacaacacccaataagcccacaggctctaacctaccaaacctgcattaaaaa
P32316_1019	VH00203:421:AAFYF2JM5:1:1101:68562:4597	0.674699	JX155840	282	NA	NA	NA	NA	1446	h	clade	Euteleostomi	NA	[]	NA	117571	gctttaactaaccaacccaaagagaatagatttaaccattaaggaataacaacaatctccatgagttggtagt
P32316_1020	VH00203:421:AAFYF2JM5:1:1101:35008:2287	1	AM263188	2703	9604	Hominidae	9605	Homo	16	h	species	Homo sapiens	9606	['Homo sapiens']	Homo sapiens	9606	gctttaatttattaatgcaaacagtacctaacaaacccacaggtcctaaactaccaaacctgcattaaaaat
P32316_1020	VH00203:421:AAFYF2JM5:1:1101:31354:29152	0.986111	AM263188	175	9604	Hominidae	9605	Homo	16	h	species	Homo sapiens	9606	['Homo sapiens']	Homo sapiens	9606	ctttaatttattaatgcaaacagtacctaacaaacccacaggtcctaaactaccaaacctgcattaaaaat
P32316_1020	VH00203:421:AAFYF2JM5:1:1101:28589:8024	0.972222	AM263188	146	9604	Hominidae	9605	Homo	16	h	species	Homo sapiens	9606	['Homo sapiens']	Homo sapiens	9606	gctttaatttattaatgcaaacagtacctaacaaacccacaggtcctaaactaccaaacctgcattaaaaa
P32316_1020	VH00203:421:AAFYF2JM5:1:2302:68145:17584	0.972222	AM263188	3	9604	Hominidae	9605	Homo	16	s	species	Homo sapiens	9606	['Homo sapiens']	Homo sapiens	9606	gctttaatttattaatacaaacagcacctaacaaacccacaggtcctaaactaccaaacctgcattaaaaat
P32316_1020	VH00203:421:AAFYF2JM5:1:1401:39572:44486	0.944444	AM263188	4	9604	Hominidae	9605	Homo	16	s	species	Homo sapiens	9606	['Homo sapiens']	Homo sapiens	9606	gctttaatttattaatgcaaacagtacctaacaaacccacaggtcctaaactaccaaacctgcattaaa
P32316_1022	VH00203:421:AAFYF2JM5:1:1102:49342:25706	1	AM263188	33	9604	Hominidae	9605	Homo	16	s	species	Homo sapiens	9606	['Homo sapiens']	Homo sapiens	9606	gctttaatttattaatgcaaacagtacctaacaaacccacaggtcctaaactaccaaacctgcattaaaaat
P32316_1022	VH00203:421:AAFYF2JM5:1:2304:40594:1663	0.986111	AM263188	3	9604	Hominidae	9605	Homo	16	s	species	Homo sapiens	9606	['Homo sapiens']	Homo sapiens	9606	gctttaatttattaatgcaaacagtacctaacaaacccacaggtcctaaactaccgaacctgcattaaaaat
P32316_1022	VH00203:421:AAFYF2JM5:1:1104:8650:39734	0.972222	AM263188	4	9604	Hominidae	9605	Homo	16	s	species	Homo sapiens	9606	['Homo sapiens']	Homo sapiens	9606	gctttaatttattaatgcaaacagtacctaacaaacccacaggtcctaaactaccaaacctgcattaaaaa
P32316_1023	VH00203:421:AAFYF2JM5:1:1101:41124:4275	1	AM263188	301	9604	Hominidae	9605	Homo	16	h	species	Homo sapiens	9606	['Homo sapiens']	Homo sapiens	9606	gctttaatttattaatgcaaacagtacctaacaaacccacaggtcctaaactaccaaacctgcattaaaaat
P32316_1023	VH00203:421:AAFYF2JM5:1:1101:68656:31499	0.972222	AM263188	23	9604	Hominidae	9605	Homo	16	s	species	Homo sapiens	9606	['Homo sapiens']	Homo sapiens	9606	gctttaatttattaatgcaaacagtacctaacaaacccacaggtcctaaactaccaaacctgcattaaaaa
P32316_1024	VH00203:421:AAFYF2JM5:1:1101:70001:30874	1	AM263188	116	9604	Hominidae	9605	Homo	16	h	species	Homo sapiens	9606	['Homo sapiens']	Homo sapiens	9606	gctttaatttattaatgcaaacagtacctaacaaacccacaggtcctaaactaccaaacctgcattaaaaat
P32316_1024	VH00203:421:AAFYF2JM5:1:1101:41598:7513	0.890244	MK015644	2146	9220	Picidae	2823210	Yungipicus	4	h	species	Yungipicus canicapillus	367950	['Yungipicus canicapillus']	Yungipicus canicapillus	367950	actttaaaatcaacgaccacaccaacacaaccctcaaacctaccaggcttactacccaacttcccccgctggtccgtattt
P32316_1024	VH00203:421:AAFYF2JM5:1:1303:63260:24551	0.890244	MK015644	3	9220	Picidae	2823210	Yungipicus	4	s	species	Yungipicus canicapillus	367950	['Yungipicus canicapillus']	Yungipicus canicapillus	367950	actttaaaatcaacgaccacaccaacacaaccctcaagcctaccaggcttactacccaacttcccccgctggtccgtactt
P32316_1024	VH00203:421:AAFYF2JM5:1:1101:63809:3064	0.878049	MK015644	159	9220	Picidae	NA	NA	8	h	family	Picidae	NA	['Yungipicus canicapillus', 'Dryocopus pileatus']	NA	9220	ctttaaaatcaacgaccacaccaacacaaccctcaaacctaccaggcttactacccaacttcccccgctggtccgtattt
P32316_1024	VH00203:421:AAFYF2JM5:1:1101:45820:7683	0.878049	MK015644	130	9220	Picidae	NA	NA	8	h	family	Picidae	NA	['Yungipicus canicapillus', 'Dryocopus pileatus']	NA	9220	actttaaaatcaacgaccacaccaacacaaccctcaaacctaccaggcttactacccaacttcccccgctggtccgtatt
P32316_1024	VH00203:421:AAFYF2JM5:1:2401:18345:10504	0.878049	MK015644	3	9220	Picidae	NA	NA	8	s	family	Picidae	NA	['Yungipicus canicapillus', 'Dryocopus pileatus']	NA	9220	actttaaaatcaacgaccacnccaacacaaccctcaaacctaccaggcttactacccaacttcccccgctggtccgtattt
P32316_1024	VH00203:421:AAFYF2JM5:1:1104:75246:23018	0.865854	MK015644	14	9220	Picidae	NA	NA	10	s	family	Picidae	NA	['Dryocopus martius', 'Yungipicus canicapillus', 'Dryocopus pileatus']	NA	9220	actttaaaatcaacgaccacaccaacacaaccctcaaacctaccaggcttactacccaacttcccccgctggtccgtat
P32316_1024	VH00203:421:AAFYF2JM5:1:1102:23476:35323	0.865854	MK015644	9	9220	Picidae	NA	NA	10	s	family	Picidae	NA	['Dryocopus martius', 'Yungipicus canicapillus', 'Dryocopus pileatus']	NA	9220	ctttaaaatcaacgaccacaccaacacaaccctcaaacctaccaggcttactacccaacttcccccgctggtccgtatt
P32316_1024	VH00203:421:AAFYF2JM5:1:1104:31846:4843	0.865854	MK015644	3	9220	Picidae	NA	NA	10	s	family	Picidae	NA	['Dryocopus martius', 'Yungipicus canicapillus', 'Dryocopus pileatus']	NA	9220	ctttaaaatcagcgaccacaccaacacaaccctcaaacctactaggcttactacccaacttcccccgctggtccgtattt
P32316_1024	VH00203:421:AAFYF2JM5:1:1101:44855:52608	0.841463	MK015644	5	9220	Picidae	NA	NA	48	s	family	Picidae	NA	['Celeus undatus', 'Celeus grammicus', 'Celeus obrieni', 'Yungipicus canicapillus', 'Dryocopus martius', 'Celeus spectabilis', 'Dryocopus pileatus']	NA	9220	taaaatcaacgaccacaccaacacaaccctcaaacctaccaggcttactacccaacttcccccgctggtccgtattt
P32316_1025	VH00203:421:AAFYF2JM5:1:1303:50762:45793	1	AM263188	4	9604	Hominidae	9605	Homo	16	s	species	Homo sapiens	9606	['Homo sapiens']	Homo sapiens	9606	gctttaatttattaatgcaaacagtacctaacaaacccacaggtcctaaactaccaaacctgcattaaaaat
P32316_1025	VH00203:421:AAFYF2JM5:1:1101:27339:1928	0.890244	MK015644	4172	9220	Picidae	2823210	Yungipicus	4	h	species	Yungipicus canicapillus	367950	['Yungipicus canicapillus']	Yungipicus canicapillus	367950	actttaaaatcaacgaccacaccaacacaaccctcaaacctaccaggcttactacccaacttcccccgctggtccgtattt
P32316_1025	VH00203:421:AAFYF2JM5:1:1101:24613:2117	0.878049	MK015644	513	9220	Picidae	NA	NA	8	h	family	Picidae	NA	['Yungipicus canicapillus', 'Dryocopus pileatus']	NA	9220	ctttaaaatcaacgaccacaccaacacaaccctcaaacctaccaggcttactacccaacttcccccgctggtccgtattt
P32316_1025	VH00203:421:AAFYF2JM5:1:1101:64642:3556	0.878049	MK015644	217	9220	Picidae	NA	NA	8	h	family	Picidae	NA	['Yungipicus canicapillus', 'Dryocopus pileatus']	NA	9220	actttaaaatcaacgaccacaccaacacaaccctcaaacctaccaggcttactacccaacttcccccgctggtccgtatt
P32316_1025	VH00203:421:AAFYF2JM5:1:2401:72841:13571	0.878049	MK015644	3	9220	Picidae	NA	NA	8	s	family	Picidae	NA	['Yungipicus canicapillus', 'Dryocopus pileatus']	NA	9220	actttaaaatcaacgaccacnccaacacaaccctcaaacctaccaggcttactacccaacttcccccgctggtccgtattt
P32316_1025	VH00203:421:AAFYF2JM5:1:1101:16432:12984	0.865854	MK015644	37	9220	Picidae	NA	NA	10	s	family	Picidae	NA	['Dryocopus martius', 'Yungipicus canicapillus', 'Dryocopus pileatus']	NA	9220	ctttaaaatcaacgaccacaccaacacaaccctcaaacctaccaggcttactacccaacttcccccgctggtccgtatt
P32316_1025	VH00203:421:AAFYF2JM5:1:1101:7836:17225	0.865854	MK015644	35	9220	Picidae	NA	NA	10	s	family	Picidae	NA	['Dryocopus martius', 'Yungipicus canicapillus', 'Dryocopus pileatus']	NA	9220	tttaaaatcaacgaccacaccaacacaaccctcaaacctaccaggcttactacccaacttcccccgctggtccgtattt
P32316_1025	VH00203:421:AAFYF2JM5:1:1104:48168:41798	0.865854	MK015644	4	9220	Picidae	NA	NA	10	s	family	Picidae	NA	['Dryocopus martius', 'Yungipicus canicapillus', 'Dryocopus pileatus']	NA	9220	cctttaaaatcaacgaccacaccaacacaagcctcaaacctaccaggcttactacccaacttcccccgctggtccgtattt
P32316_1025	VH00203:421:AAFYF2JM5:1:1401:34402:14744	0.865854	MK015644	3	9220	Picidae	NA	NA	10	s	family	Picidae	NA	['Dryocopus martius', 'Yungipicus canicapillus', 'Dryocopus pileatus']	NA	9220	acttaaaaatcaccgaccacaccaacacaaccctcaaacctaccaggcttactacccaacttcccccgctggtccgtattt
P32316_1025	VH00203:421:AAFYF2JM5:1:1403:38170:37217	0.865854	MK015644	3	9220	Picidae	NA	NA	10	s	family	Picidae	NA	['Dryocopus martius', 'Yungipicus canicapillus', 'Dryocopus pileatus']	NA	9220	accttaagatcaacgaccacaccaacacaaccctcaaacctaccaggcttactacccaacttcccccgctggtccgtattt
P32316_1025	VH00203:421:AAFYF2JM5:1:2204:46142:32162	0.853659	MK015644	4	9220	Picidae	NA	NA	26	s	family	Picidae	NA	['Dryocopus martius', 'Celeus obrieni', 'Celeus spectabilis', 'Yungipicus canicapillus', 'Dryocopus pileatus']	NA	9220	ttaaaatcaacgaccacaccaacacaaccctcaaacctaccaggcttactacccaacttcccccgctggtccgtattt
P32316_1025	VH00203:421:AAFYF2JM5:1:1102:18686:15615	0.853659	MK015644	3	9220	Picidae	NA	NA	26	s	family	Picidae	NA	['Dryocopus martius', 'Celeus obrieni', 'Celeus spectabilis', 'Yungipicus canicapillus', 'Dryocopus pileatus']	NA	9220	ctttaaaatcaacgaccacaccaacacaaccctcaaacctaccaggcttactacccaacttcccccgctggtccgtat
P32316_1025	VH00203:421:AAFYF2JM5:1:1204:17341:10712	0.853659	MK015644	3	9220	Picidae	NA	NA	26	s	family	Picidae	NA	['Dryocopus martius', 'Celeus obrieni', 'Celeus spectabilis', 'Yungipicus canicapillus', 'Dryocopus pileatus']	NA	9220	tttaaaatcaacgaccacaccaacacaaccctcaaacctaccaggcttactacccaacttcccccgctggtccgtatt
P32316_1025	VH00203:421:AAFYF2JM5:1:1103:18534:2931	0.841463	MK015644	7	9220	Picidae	NA	NA	48	s	family	Picidae	NA	['Celeus undatus', 'Celeus grammicus', 'Celeus obrieni', 'Yungipicus canicapillus', 'Dryocopus martius', 'Celeus spectabilis', 'Dryocopus pileatus']	NA	9220	taaaatcaacgaccacaccaacacaaccctcaaacctaccaggcttactacccaacttcccccgctggtccgtattt
P32316_1025	VH00203:421:AAFYF2JM5:1:1102:62786:1057	0.841463	MK015644	6	9220	Picidae	NA	NA	48	s	family	Picidae	NA	['Celeus undatus', 'Celeus grammicus', 'Celeus obrieni', 'Yungipicus canicapillus', 'Dryocopus martius', 'Celeus spectabilis', 'Dryocopus pileatus']	NA	9220	actttaaaatcaacgaccacaccaacacaaccctcaaacctaccaggcttactacccaacttcccccgctggtccgta
P32316_1025	VH00203:421:AAFYF2JM5:1:2101:23742:47515	0.829268	MK015644	3	9220	Picidae	NA	NA	50	s	family	Picidae	NA	['Celeus undatus', 'Dendrocopos darjellensis', 'Celeus grammicus', 'Celeus obrieni', 'Yungipicus canicapillus', 'Dryocopus martius', 'Celeus spectabilis', 'Dryocopus pileatus']	NA	9220	aaaatcaacgaccacaccaacacaaccctcaaacctaccaggcttactacccaacttcccccgctggtccgtattt
P32316_1025	VH00203:421:AAFYF2JM5:1:2204:39193:18095	0.804878	MK015644	3	9220	Picidae	NA	NA	56	s	family	Picidae	NA	['Picoides dorsalis', 'Dendrocopos noguchii', 'Celeus undatus', 'Dendrocopos darjellensis', 'Celeus grammicus', 'Celeus obrieni', 'Yungipicus canicapillus', 'Dendrocopos leucotos', 'Dryocopus martius', 'Celeus spectabilis', 'Dryocopus pileatus']	NA	9220	actttaaaatcaacgaccacaccaacacaaccctcaaacctaccaggcttactacccaacttcccccgctggtcc
P32316_1026	VH00203:421:AAFYF2JM5:1:1101:26127:1284	1	CP068267	5019	9604	Hominidae	9605	Homo	36	h	species	Homo sapiens	9606	['Homo sapiens']	Homo sapiens	9606	gctttaattcattaacgcaaacaacacttaacaagtccacaggccctaaactatcaaacctgcgtgaaaaat
P32316_1026	VH00203:421:AAFYF2JM5:1:1101:45801:8232	1	AM263188	202	9604	Hominidae	9605	Homo	16	h	species	Homo sapiens	9606	['Homo sapiens']	Homo sapiens	9606	gctttaatttattaatgcaaacagtacctaacaaacccacaggtcctaaactaccaaacctgcattaaaaat
P32316_1026	VH00203:421:AAFYF2JM5:1:1101:40954:7853	0.986111	CP068267	276	9604	Hominidae	9605	Homo	36	h	species	Homo sapiens	9606	['Homo sapiens']	Homo sapiens	9606	ctttaattcattaacgcaaacaacacttaacaagtccacaggccctaaactatcaaacctgcgtgaaaaat
P32316_1026	VH00203:421:AAFYF2JM5:1:1101:29687:33317	0.972222	CP068267	267	9604	Hominidae	9605	Homo	36	h	species	Homo sapiens	9606	['Homo sapiens']	Homo sapiens	9606	gctttaattcattaacgcaaacaacacttaacaagtccacaggccctaaactatcaaacctgcgtgaaaaa
P32316_1026	VH00203:421:AAFYF2JM5:1:1401:61859:41022	0.972222	CP068267	4	9604	Hominidae	9605	Homo	36	s	species	Homo sapiens	9606	['Homo sapiens']	Homo sapiens	9606	gctttaattcattaacgcaaacaacacttaacaagtccgcaggccctaaactatcaaacctgcgtggaaaat
P32316_1026	VH00203:421:AAFYF2JM5:1:1101:67710:3480	0.972222	CP068267	3	9604	Hominidae	9605	Homo	36	s	species	Homo sapiens	9606	['Homo sapiens']	Homo sapiens	9606	gcattaattcattaacgcaaacaacacttaacaagtccacaggccctacactatcaaacctgcgtgaaaaat
P32316_1026	VH00203:421:AAFYF2JM5:1:1202:18913:19326	0.972222	CP068267	3	9604	Hominidae	9605	Homo	36	s	species	Homo sapiens	9606	['Homo sapiens']	Homo sapiens	9606	gccttaattcatcaacgcaaacaacacttaacaagtccacaggccctaaactatcaaacctgcgtgaaaaat
P32316_1026	VH00203:421:AAFYF2JM5:1:2104:19595:4862	0.972222	AM263188	3	9604	Hominidae	9605	Homo	16	s	species	Homo sapiens	9606	['Homo sapiens']	Homo sapiens	9606	gctttaatttattaatgcaaacagtacctaacaaacccacaggtcctaaactaccaaacctgcgtgaaaaat
P32316_1026	VH00203:421:AAFYF2JM5:1:1102:26620:34187	0.958333	CP068267	33	9604	Hominidae	9605	Homo	36	s	species	Homo sapiens	9606	['Homo sapiens']	Homo sapiens	9606	gctttaattcattaacgcaaacaacacttaacaagtccacaggccctaaactatcaaacctgcgtgaaaa
P32316_1026	VH00203:421:AAFYF2JM5:1:1104:36902:10390	0.958333	CP068267	16	9604	Hominidae	9605	Homo	36	s	species	Homo sapiens	9606	['Homo sapiens']	Homo sapiens	9606	ctttaattcattaacgcaaacaacacttaacaagtccacaggccctaaactatcaaacctgcgtgaaaaa
P32316_1026	VH00203:421:AAFYF2JM5:1:1103:35027:46001	0.958333	CP068267	7	9604	Hominidae	9605	Homo	36	s	species	Homo sapiens	9606	['Homo sapiens']	Homo sapiens	9606	ctttaattcattaacgcaaacaacacttaacaagtccacaggccctaaactatcaaacctgcattaaaaat
P32316_1026	VH00203:421:AAFYF2JM5:1:1101:14387:8478	0.958333	CP068267	6	9604	Hominidae	9605	Homo	36	s	species	Homo sapiens	9606	['Homo sapiens']	Homo sapiens	9606	ttaattcattaacgcaaacaacacttaacaagtccacaggccctaaactatcaaacctgcgtgaaaaat
P32316_1026	VH00203:421:AAFYF2JM5:1:1104:11831:47497	0.958333	AM263188	5	9604	Hominidae	9605	Homo	16	s	species	Homo sapiens	9606	['Homo sapiens']	Homo sapiens	9606	gctttaatttattaatgcaaacagtacctaacaaacccacaggtcctaaactatcaaacctgcgtgaaaaat
P32316_1026	VH00203:421:AAFYF2JM5:1:1103:51293:14782	0.918919	AM263188	7	9604	Hominidae	9605	Homo	16	s	species	Homo sapiens	9606	['Homo sapiens']	Homo sapiens	9606	gctttaattcattaacgcaaacaacacttaacaaacccacaggtcctaaactaccaaacctgcattaaaaat
P32316_1026	VH00203:421:AAFYF2JM5:1:1104:69698:33373	0.905405	AM263188	3	9604	Hominidae	9605	Homo	16	s	species	Homo sapiens	9606	['Homo sapiens']	Homo sapiens	9606	gctttaatccattaacgcaaacaacacttaacaaacccacaggtcctaaactaccaaacctgcattaaaaat
P32316_1026	VH00203:421:AAFYF2JM5:1:1201:35557:11583	0.902778	CP068267	4	9604	Hominidae	9605	Homo	36	s	species	Homo sapiens	9606	['Homo sapiens']	Homo sapiens	9606	ttcattaacgcaaacaacacttaacaagtccacaggccctaaactatcaaacctgcgtgaaaaat
P32316_1028	VH00203:421:AAFYF2JM5:1:2102:52807:34169	0.606061	AB612277	4	NA	NA	NA	NA	12511	s	clade	Tetrapoda	NA	[]	NA	32523	aatgtcctaaagatatatacaataaaaaattgatgacagaccctagacttgtg
P32316_1028	VH00203:421:AAFYF2JM5:1:1101:40878:9444	0.577465	AF113624	203	NA	NA	NA	NA	6754	h	clade	Tetrapoda	NA	[]	NA	32523	agtcatggatcaagccaaatctaatcttagccgttgataagagatttaatctcggtcattg
P32316_1028	VH00203:421:AAFYF2JM5:1:1101:57276:5809	0.56338	AF113624	184	NA	NA	NA	NA	7739	h	clade	Tetrapoda	NA	[]	NA	32523	agtcatggatcaagccaaatctaatcttagccgttgattagagatttaatctcggtcattg
P32316_1028	VH00203:421:AAFYF2JM5:1:1103:69016:26104	0.56338	AF113624	18	NA	NA	NA	NA	7739	s	clade	Tetrapoda	NA	[]	NA	32523	gtcatggatcaagccaaatctaatcttagccgttgataagagatttaatctcggtcattg
P32316_1028	VH00203:421:AAFYF2JM5:1:2101:42980:16316	0.5625	MF775162	3	NA	NA	NA	NA	5736	s	clade	Tetrapoda	NA	[]	NA	32523	ggctcgtgaagtactctttaactacggtcatatggcaagatgttctactgtct
P32316_1028	VH00203:421:AAFYF2JM5:1:1103:53394:16884	0.560606	KX660196	29	NA	NA	NA	NA	5118	s	clade	Tetrapoda	NA	[]	NA	32523	aggctcgtgaagtactctttaactacggtcatatggcaagatgttctactgtct
P32316_1028	VH00203:421:AAFYF2JM5:1:1202:76079:20405	0.554054	MH140583	12	NA	NA	NA	NA	44610	s	clade	Euteleostomi	NA	[]	NA	117571	gtcatggatcaagccaaatctaatcttagccgttgattagagatttaatctcggtcattg
P32316_1028	VH00203:421:AAFYF2JM5:1:1104:19292:8686	0.52381	KR069120	4	NA	NA	NA	NA	8052	s	clade	Gnathostomata	NA	[]	NA	7776	tcaggcaaagccactttctgtggattatcgacgcctgtgtgtaaagcaccaaaccgaggcacgatttgaaatgtcaaaaatggccgccccgaagcagccactccgaccagcagcgacggctgctataaacaaatccaagattt
P32316_1028	VH00203:421:AAFYF2JM5:1:1103:69206:9027	0.520548	KR069120	5	NA	NA	NA	NA	8194	s	clade	Gnathostomata	NA	[]	NA	7776	caggcaaagccactttctgtggattatcgacgcctgtgtgtaaagcaccaaaccgaggcacgatttgaaatgtcaaaaatggccgccccgaagcagccactccgaccagcagcgacggctgctataaacaaatccaagattt
P32316_1028	VH00203:421:AAFYF2JM5:1:1402:49323:19970	0.52027	KR069120	5	NA	NA	NA	NA	8298	s	clade	Gnathostomata	NA	[]	NA	7776	ctcaggcaaagccactttctgtggattatcgacgcctgtgtgtaaagcaccaaaccgaggcacgatttgaaatgtcaaaaatggccgccccgaagcagccactccgaccagcagcgacggctgctataaacaaatccaagattt
P32316_1028	VH00203:421:AAFYF2JM5:1:1201:13308:12851	0.52	KJ711352	12	NA	NA	NA	NA	18926	s	clade	Gnathostomata	NA	[]	NA	7776	ctcactagtgcaacaagaggttgcttcttcaagcaaacctaccaagaggaattacaaggtagaattgattaagacatactccagaggtgaaaggcttgtgtttgctccaaagattgttga
P32316_1028	VH00203:421:AAFYF2JM5:1:1101:54834:54255	0.516779	KR069120	50	NA	NA	NA	NA	8606	s	clade	Gnathostomata	NA	[]	NA	7776	tctcaggcaaagccactttctgtggattatcgacgcctgtgtgtaaagcaccaaaccgaggcacgatttgaaatgtcaaaaatggccgccccgaagcagccactccgaccagcagcgacggctgctataaacaaatccaagattt
P32316_1028	VH00203:421:AAFYF2JM5:1:1101:13725:40946	0.516556	KR069120	4	NA	NA	NA	NA	8606	s	clade	Gnathostomata	NA	[]	NA	7776	ctctcaggcaaagccactttctgtggattaccgacgcctgtgtgtaaagcaccaaaccgaggcacgatttgaaatgtcaaaaatggccgccccgaagcagccactccgaccagcagcgacggctgctatgaacaaatccaagattt
P32316_1028	VH00203:421:AAFYF2JM5:1:1101:47278:1341	0.513333	KR069120	896	NA	NA	NA	NA	8808	h	clade	Gnathostomata	NA	[]	NA	7776	ctctcaggcaaagccactttctgtggattatcgacgcctgtgtgtaaagcaccaaaccgaggcacgatttgaaatgtcaaaaatggccgccccgaagcagccactccgaccagcagcgacggctgctataaacaaatccaagattt
P32316_1028	VH00203:421:AAFYF2JM5:1:2402:15429:22582	0.513333	KR069120	4	NA	NA	NA	NA	8808	s	clade	Gnathostomata	NA	[]	NA	7776	ctctcaggcaaagccactttctgtggattatcgacgcctgtgtgtaaagcaccaaaccgaggcacgatttgaaatgtcaaaaatggccgccccgaagcagccactccgaccagcagcgacggctgctataagcaaatccaaggttt
P32316_1028	VH00203:421:AAFYF2JM5:1:1202:18743:55845	0.510067	KR069120	3	NA	NA	NA	NA	8882	s	clade	Gnathostomata	NA	[]	NA	7776	tctcaggcaaagccactttctgtggattatcgacgcctgtgtgtaaggcaccaaaccgaggcacgatttgaaatgtcaaaaatggccgccccgaagcagccactccgaccagcagcgacggctgctataaacaaatccaagattt
P32316_1028	VH00203:421:AAFYF2JM5:1:1102:49229:35210	0.493243	JX074096	12	NA	NA	NA	NA	19124	s	clade	Gnathostomata	NA	[]	NA	7776	cagtagagattaatggtagcttatgactttaaggaggaaaagatgattctaagtcatttcaagcctaagataccacggccacagacagctgcagattatataaagaaaaacttagaggtcctctccaaggacatacaccct
P32316_1028	VH00203:421:AAFYF2JM5:1:1101:65608:3158	0.407216	OZ060837.9	53	NA	NA	NA	NA	9843	s	clade	Gnathostomata	NA	[]	NA	7776	tcaggaatattcaaagaaactttctttggggtaaaggagaagacaaaaagaaatgggccctggtagcgtgggagaatctttgtaaacccaaaacccatggtggtttaggtctccacgactcggacaccctgagcaaagtcttgggagaaaaactttggtggagatggctaaagtaaaccaatagccct
P32316_1030	VH00203:421:AAFYF2JM5:1:1103:31713:29095	0.547826	AF206190	41	NA	NA	NA	NA	8659	s	clade	Euteleostomi	NA	[]	NA	117571	atttctgatatagattggtgatataaaatactacaggtttattgggatccattaaagcccaataaggcccactagcactcagacccataaaggtccatccgctttagc
P32316_1031	VH00203:421:AAFYF2JM5:1:1101:66006:1398	0.554688	OZ060837.2	765	NA	NA	NA	NA	75320	h	clade	Euteleostomi	NA	[]	NA	117571	aatgttgacattagttccaacacaattgaatccatgattgactccttaggtaaacatcctaggttcacattaatggcaacaccatcaggataacaactatactaatttgaa
P32316_1031	VH00203:421:AAFYF2JM5:1:2401:42431:5014	0.554688	OZ060837.2	3	NA	NA	NA	NA	75320	s	clade	Euteleostomi	NA	[]	NA	117571	aatgttgacattagttccnacacaattgaatccatgattgactccttaggtaaacatcctaggttcacattaatggcaacaccatcaggataacaactatactaatttgaa
P32316_1031	VH00203:421:AAFYF2JM5:1:1103:27983:34566	0.549296	KT371487	5	NA	NA	NA	NA	7831	s	clade	Euteleostomi	NA	[]	NA	117571	tgttgaaatgttgtgctaggaagccaaggcgttggcttgtttgttgatgtgcccaa
P32316_1031	VH00203:421:AAFYF2JM5:1:1201:31107:7702	0.547826	AF173594	6	NA	NA	NA	NA	9301	s	clade	Gnathostomata	NA	[]	NA	7776	aatgttgacattagttccaacacaattgaatccatgattgactccttaggtaaacatcctaggttcacattaatggcaacaccatcaggataacaactatactaatttg
P32316_1031	VH00203:421:AAFYF2JM5:1:1301:45233:49655	0.503401	OZ060837.2	3	NA	NA	NA	NA	80231	s	clade	Gnathostomata	NA	[]	NA	7776	aggaaatatgtgatccatacacttgaacataaaagtgtgatctaacaagcctgtgtttttccttgaagatgttgcattgtgctcaggtaggatgttgaagctataagctcttaaagtattaatgccatttgttgtc
P32316_1031	VH00203:421:AAFYF2JM5:1:1102:23552:9046	0.5	OZ060837.2	34	NA	NA	NA	NA	72680	s	clade	Euteleostomi	NA	[]	NA	117571	aggaaatatgtgatccatacacttgaacataaaagtgtgatctaacaagcctgtgtttttccttgaagatgttgcattgtgttcaggtaggatgttgaagctataagctcttaaagtattaatgccatttgttgtc
P32316_1032	VH00203:421:AAFYF2JM5:1:2101:10335:34187	0.632353	AF158525	3	NA	NA	NA	NA	202	s	clade	Sauria	NA	[]	NA	32561	cgcatacccatcctcaggccctcctggactaacaatccgaagttccacaacataatc
P32316_1032	VH00203:421:AAFYF2JM5:1:1202:69130:18190	0.623188	AF158525	4	NA	NA	NA	NA	249	s	clade	Sauria	NA	[]	NA	32561	tcgcatacccatcctcaggccctcctggactaacaatccgaagttccacaacataatc
P32316_1032	VH00203:421:AAFYF2JM5:1:1102:25162:41211	0.614286	AF158525	10	NA	NA	NA	NA	296	s	clade	Sauria	NA	[]	NA	32561	ttcgcatacccatcctcaggccctcctggactaacaatccgaagttccacaacataatc
P32316_1032	VH00203:421:AAFYF2JM5:1:1202:27036:16732	0.614286	AF158525	9	NA	NA	NA	NA	296	s	clade	Sauria	NA	[]	NA	32561	atttcgcatacccatcctcaggccctcctggactaacaatccgaagttccacaacataa
P32316_1032	VH00203:421:AAFYF2JM5:1:1101:63071:53441	0.605634	AF158525	148	NA	NA	NA	NA	407	h	clade	Tetrapoda	NA	[]	NA	32523	tttcgcatacccatcctcaggccctcctggactaacaatccgaagttccacaacataatc
P32316_1032	VH00203:421:AAFYF2JM5:1:1302:48074:45717	0.605634	MH140489	3	NA	NA	NA	NA	6474	s	clade	Sauria	NA	[]	NA	32561	attccgcatacccatcctcaggccctcctggactaacaatccgaagttccacagcataatc
P32316_1032	VH00203:421:AAFYF2JM5:1:1101:60874:1530	0.602564	MW393772	2932	NA	NA	NA	NA	8190	h	clade	Euteleostomi	NA	[]	NA	117571	atttcgcatacccatcctcaggccctcctggactaacaatccgaagttccacaacataatc
P32316_1032	VH00203:421:AAFYF2JM5:1:2401:67899:31196	0.602564	MW393772	3	NA	NA	NA	NA	8190	s	clade	Euteleostomi	NA	[]	NA	117571	atttcgcatacccatcctnaggccctcctggactaacaatccgaagttccacaacataatc
P32316_1032	VH00203:421:AAFYF2JM5:1:2203:13403:11129	0.6	MN276215	3	NA	NA	NA	NA	6081	s	clade	Tetrapoda	NA	[]	NA	32523	atttcgcatacctatcctcaggccctcctggactaacaatccggagttccacaacataatc
P32316_1033	VH00203:421:AAFYF2JM5:1:1101:35141:8289	0.588889	MK509661	173	NA	NA	NA	NA	2880	h	clade	Gnathostomata	NA	[]	NA	7776	gacaaaacttcaaaaagaatgtgttcagctctactgtcaaaaatacaatgcaaagactgagaacttgaatgaatcgcc
P32316_1033	VH00203:421:AAFYF2JM5:1:1202:76269:20178	0.585586	PP083224	4	NA	NA	NA	NA	8870	s	clade	Gnathostomata	NA	[]	NA	7776	taaacaagggcatacattcattgagaccaaaaataatcccaaaagtggttattagttaaatggcactagacaataagtggcacaggatctactgaccatggaga
P32316_1033	VH00203:421:AAFYF2JM5:1:1102:57049:48178	0.585106	KX492614	9	NA	NA	NA	NA	9518	s	clade	Gnathostomata	NA	[]	NA	7776	acaaaacttcaaaaagaatgtgttcagctctactgtcaaaaatacaatgcaaagactgagaacttgaatgaatcgcc
P32316_1033	VH00203:421:AAFYF2JM5:1:1101:65608:3423	0.580357	PP083224	1967	NA	NA	NA	NA	10975	h	clade	Gnathostomata	NA	[]	NA	7776	ctaaacaagggcatacattcattgagaccaaaaataatcccaaaagtggttattagttaaatggcactagacaataagtggcacaggatctactggccatggagaa
P32316_1033	VH00203:421:AAFYF2JM5:1:2401:28570:5089	0.580357	PP083224	5	NA	NA	NA	NA	10975	s	clade	Gnathostomata	NA	[]	NA	7776	ctaaacaagggcatacatncattgagaccaaaaataatcccaaaagtggttattagttaaatggcactagacaataagtggcacaggatctactggccatggagaa
P32316_1033	VH00203:421:AAFYF2JM5:1:1101:55610:45982	0.576577	PP083224	9	NA	NA	NA	NA	12430	s	clade	Gnathostomata	NA	[]	NA	7776	aaacaagggcatacattcattgagaccaaaaataatcccaaaagtggttattagttaaatggcactagacaataagtggcacaggatctactggccatggagaa
P32316_1033	VH00203:421:AAFYF2JM5:1:1203:47070:23245	0.574074	MK929127	3	NA	NA	NA	NA	67782	s	clade	Euteleostomi	NA	[]	NA	117571	ccaaacaagggcatacatttattgagaccaaaaataatcccaaaagtggttattagttaaatggcactagacaataagtggcacaggatctactggccatggagaa
